# Supplementary material for: Combination of Zinc Oxide Photocatalysis with Membrane Filtration for Surface Water Disinfection
Source: Membranes (Basel). 2023 Jan 2;13(1):56. doi: 10.3390/membranes13010056 (PMC9862052; doi:10.3390/membranes13010056)
Supplement: Supplementary file 1 [file membranes-13-00056-s001.zip]

Archive with 1 entries (1 files):
- membranes-2000616-supplementary.pdf
